# Supplementary material for: Factors Associated with the Severity of ERCP-Related Complications: A Retrospective Single-Centre Study
Source: J Clin Med. 2024 Dec 9;13(23):7481. doi: 10.3390/jcm13237481 (PMC11642193; doi:10.3390/jcm13237481)
Supplement: Supplementary file 1 [file jcm-13-07481-s001.zip]

Archive with 1 entries (1 files):
- jcm-3320319-supplementary.pdf
